# Supplementary material for: GC-MS and UHPLC-QTOFMS-assisted identification of the differential metabolites and metabolic pathways in key tissues of Pogostemon cablin
Source: Front Plant Sci. 2023 Feb 27;14:1098280. doi: 10.3389/fpls.2023.1098280 (PMC10009150; doi:10.3389/fpls.2023.1098280)
Supplement: Supplementary file 2 [file Table_1.xlsx]

## Sheet: Table S1
Table S1. Determination of patchouli alcohol content in P. cablin flower, stem and leaf samples.
Sample	Peak	RT (min)	Compound	Peak width	Area	Peak area percentage	Peak height	Total Peak Area%	Peak height percentage (normalized)	Symmetry factor	Patchouli alcohol content mg/g
F1-1	12	12.806	Patchouli alcohol	0.198	1.98631e+06	100	567469	64.31	21.97	0.64	3.81
F1-2	14	12.817	Patchouli alcohol	0.227	2.10276e+06	100	576912	56.19	22.33	0.7	3.61
F2-1	10	12.806	Patchouli alcohol	0.22	2.04678e+06	100	565535	67.31	21.89	0.59	3.75
F2-2	13	12.806	Patchouli alcohol	0.195	2.03552e+06	100	576053	63.78	22.3	0.58	3.73
F3-1	11	12.806	Patchouli alcohol	0.213	1.98883e+06	100	550248	66.82	21.3	0.56	3.66
F3-2	12	12.806	Patchouli alcohol	0.233	2.0366e+06	100	550966	67.11	21.33	0.52	3.75
S1-1	12	12.794	Patchouli alcohol	0.21	1.52906e+06	100	432120	54.9	16.73	0.7	2.82
S1-2	12	12.794	Patchouli alcohol	0.203	1.5048e+06	100	433734	54.81	16.79	0.68	2.77
S2-1	12	12.794	Patchouli alcohol	0.22	1.4771e+06	100	411994	55.62	15.95	0.61	2.74
S2-2	12	12.788	Patchouli alcohol	0.206	1.41768e+06	100	408028	55	15.79	0.76	2.64
S3-1	13	12.794	Patchouli alcohol	0.202	1.41198e+06	100	407592	54.36	15.78	0.59	2.66
S3-2	12	12.788	Patchouli alcohol	0.225	1.45802e+06	100	407796	55.92	15.79	0.72	2.74
L1-1	15	12.905	Patchouli alcohol	0.269	1.41335e+07	100	2.36768e+06	45.44	91.65	0.15	24.68
L1-2	15	12.905	Patchouli alcohol	0.291	1.46318e+07	100	2.40783e+06	45.42	93.2	0.15	25.55
L2-1	15	12.899	Patchouli alcohol	0.309	1.43406e+07	100	2.43128e+06	45.97	94.11	0.18	25.07
L2-2	15	12.899	Patchouli alcohol	0.302	1.43086e+07	100	2.44521e+06	45.55	94.65	0.17	25.02
L3-1	15	12.899	Patchouli alcohol	0.303	1.43937e+07	100	2.41774e+06	45.85	93.59	0.17	24.52
L3-2	15	12.899	Patchouli alcohol	0.309	1.43898e+07	100	2.42176e+06	45.51	93.74	0.16	24.52

## Sheet: Table S2
Table S2. Differential metabolites of flower-leaf group in P. cablin.
Query	FC (Flower/Leaf)	Log2(FC)	Raw.Pval	_LOG10(p)	HMDB	PubChem	KEGG	Comment
(-)-Naringenin	0.45849	-1.125	1.3038e-05	4.8848	HMDB0002670	439246	C00509	1
1-(9Z,12Z-octadecadienoyl)-rac-glycerol	5.4379	2.4431	2.3966e-05	4.6204	NA	NA	NA	0
1,2-Benzenedicarboxylic acid	0.4867	-1.0389	0.00123	2.9101	HMDB0002107	1017	C01606	1
1,2-dihexadecanoyl-sn-glycero-3-phosphocholine	0.13954	-2.8413	0.00099788	3.0009	HMDB0000564	452110	C00157	1
11-Keto-.beta.-boswellic acid	0.08191	-3.6098	0.0070457	2.1521	NA	NA	NA	0
1-Methylhistidine	7.7338	2.9512	8.9084e-05	4.0502	HMDB0000001	92105	C01152	1
1-Oleoyl-sn-glycero-3-phosphocholine	3.4335	1.7797	0.047919	1.3195	HMDB0002815	16081932	C04230	1
Phosphatidic acid(16:0/18:2)	8.7324	3.1264	2.8257e-05	4.5489	HMDB0007860	9547167	C00416	1
2,3-Dihydroxy-3-methylbutyric acid	2.2404	1.1637	0.0092002	2.0362	NA	NA	NA	0
2-Amino-2-methyl-1,3-propanediol	4.7648	2.2524	4.9924e-05	4.3017	NA	NA	NA	0
2-Isopropylmalic acid	3.7318	1.8999	2.3864e-06	5.6222	HMDB0000402	5280523	C02504	1
2-Methylbenzoic acid	3.8895	1.9596	0.0028649	2.5429	HMDB0002340	NA	C07215	1
3,4-Dihydroxybenzoate Protocatechuic acid	0.43688	-1.1947	7.7452e-06	5.111	NA	NA	NA	0
3,5-Dimethoxy-4-hydroxycinnamic acid	0.20944	-2.2554	1.5084e-07	6.8215	HMDB0032616	637775	C00482	1
3-Dehydroshikimic acid	3.0046	1.5872	0.00019537	3.7091	NA	NA	NA	0
3-Hydroxy-4-methoxycinnamic acid	0.22248	-2.1682	0.001428	2.8453	HMDB0000955	736186	C10470	1
3-Methylhistidine	17.157	4.1007	0.00012419	3.9059	HMDB0000479	64969	C01152	1
3-Methyl-L-histidine	6.9686	2.8009	0.00010046	3.998	HMDB0000479	64969	C01152	1
4-acetamidobutanoate	5.147	2.3637	1.0517e-05	4.9781	HMDB0003681	18189	C02946	1
4-Acetoxyphenol	0.44076	-1.1819	0.0053704	2.27	NA	NA	NA	0
4-Guanidinobutyric acid	0.46969	-1.0902	0.00023915	3.6213	HMDB0003464	500	C01035	1
4-Pyridoxic acid	0.044099	-4.5031	6.2094e-05	4.207	HMDB0000017	6723	C00847	1
5,6,7,8-tetrahydro-2-Naphthoic Acid	0.23177	-2.1093	0.00046465	3.3329	NA	NA	NA	0
6-Hydroxydopamine	4.2561	2.0895	9.7106e-06	5.0128	HMDB0001537	4624		1
6''-O-Malonylglycitin	0.24665	-2.0194	8.1287e-10	9.09	NA	NA	NA	0
Abscisic Acid cis,trans	0.47478	-1.0747	0.0034208	2.4659	NA	NA	NA	0
Acetylcarnitine	0.44066	-1.1823	0.0043369	2.3628	HMDB0000201	1	C02571	1
Acetyl-DL-Valine	2.4411	1.2876	0.0012081	2.9179	NA	NA	NA	0
Adenine	2.0695	1.0492	4.1097e-09	8.3862	HMDB0000034	190	C00147	1
Adenosine	20.209	4.3369	3.1997e-07	6.4949	HMDB0000050	60961	C00212	1
Adenosine 3',5'-cyclic phosphate cAMP	2.0018	1.0013	0.017345	1.7608	NA	NA	NA	0
Adenylsuccinic acid	0.43894	-1.1879	0.01919	1.7169	HMDB0000536	440122	C03794	1
Adipic acid	0.19548	-2.3549	8.3245e-05	4.0796	HMDB0000448	196	C06104	1
all cis-6,9,12-Linolenic acid	2.1168	1.0819	0.00059147	3.2281	NA	NA	NA	0
Allantoate/Allantoic acid	10.561	3.4007	0.0072304	2.1408	NA	NA	NA	0
Apigenin	0.34454	-1.5372	1.6121e-05	4.7926	HMDB0002124	5280443	C01477	1
Apigenin 7-glucoside	0.20154	-2.3108	5.4914e-08	7.2603	NA	NA	NA	0
APIIN	0.28905	-1.7906	5.4107e-07	6.2667	HMDB0030843	5840046	C04858	1
Arachidonic Acid peroxide free	0.19402	-2.3657	0.00028639	3.543	NA	NA	NA	0
Astragalin	0.068863	-3.8601	4.1939e-07	6.3774	NA	NA	NA	0
beta-Octylglucoside	0.45231	-1.1446	0.044711	1.3496	NA	NA	NA	0
Caffeic Acid	0.079092	-3.6603	5.6798e-05	4.2457	HMDB0001964	1549111	C01481	1
Chlorogenic acid	0.37554	-1.413	0.0027324	2.5635	HMDB0003164	1794427	C00852	1
cis-Aconitate	0.19676	-2.3455	0.004894	2.3103	HMDB0000072	643757	C00417	1
Coumestrol	0.15607	-2.6797	0.0023314	2.6324	HMDB0002326	5281707	C10205	1
Cytidine 2',3'-cyclic phosphate	2.1057	1.0743	0.0010997	2.9587	HMDB0011691	53481030		1
Cytidine 5'-monophosphate CMP	2.5738	1.3639	0.029512	1.53	NA	NA	NA	0
Dehydroascorbic acid Oxidized vitamin C	0.48158	-1.0542	0.048899	1.3107	NA	NA	NA	0
Deoxyadenosine	3.4476	1.7856	0.044747	1.3492	HMDB0000101	13730	C00559	1
D-Glucono-1,5-lactone	2.4993	1.3215	0.00010108	3.9953	HMDB0000150	7027	C00198	1
D-Glucuronate	0.47516	-1.0735	0.002124	2.6728	HMDB0000127	444791	C00191	1
Dioctyl phthalate	0.44654	-1.1631	0.0024048	2.6189	NA	NA	NA	0
Diosmetin	0.1603	-2.6411	1.9837e-11	10.703	HMDB0029676	5281612	C10038	1
DL-Indole-3-lactic acid	2.3531	1.2345	0.001247	2.9041	NA	NA	NA	0
D--Melibiose	0.49037	-1.0281	0.029612	1.5285	NA	NA	NA	0
Echinacoside	0.052722	-4.2455	4.7908e-06	5.3196	NA	NA	NA	0
Erythritol	2.2185	1.1496	0.0006591	3.181	HMDB0002994	222285	C00503	1
Folinic acid	0.32492	-1.6219	0.0036036	2.4433	HMDB0001562	143	C03479	1
Galactinol	0.36154	-1.4678	0.00019045	3.7202	HMDB0005826	439451	C01235	1
Gamma-Glutamylcysteine	0.2687	-1.8959	4.3987e-07	6.3567	HMDB0001049	123938	C00669	1
Glycerophosphocholine	7.9248	2.9864	1.3731e-05	4.8623	HMDB0000086	71920	C00670	1
Glycitein	0.2939	-1.7666	1.9787e-06	5.7036	HMDB0005781	5317750	C14536	1
Guanosine	2.1582	1.1098	3.8781e-06	5.4114	HMDB0000133	6802	C00387	1
His-Pro	2.7696	1.4697	1.7597e-07	6.7546	HMDB0028893	NA		1
Homocitrate	2.6631	1.4131	0.00015407	3.8123	HMDB0003518	439459	C01251	1
Indapamide	4.829	2.2717	0.00013676	3.8641	HMDB0014946	3702		1
Isoquercitin	0.18877	-2.4053	7.8163e-07	6.107	NA	NA	NA	0
ketoisocaproic acid	0.13678	-2.87	0.0026852	2.571	HMDB0000695	70	C00233	1
L-Arginine	9.1389	3.192	7.9895e-08	7.0975	HMDB0000517	6322	C00062	1
Larixinic Acid	0.44139	-1.1799	0.00028789	3.5408	HMDB0030776	8369	C11918	1
L-Asparagine	2.9138	1.5429	0.024675	1.6078	HMDB0000168	6267	C00152	1
L-Citrulline	0.37687	-1.4079	9.5554e-05	4.0197	HMDB0000904	9750	C00327	1
L-Cysteic acid	0.13783	-2.859	0.00039459	3.4038	HMDB0002757	25701	C00506	1
L-Fucitol	0.29099	-1.781	4.4354e-06	5.3531	NA	NA	NA	0
L-Glutamine	10.513	3.3941	1.2471e-12	11.904	HMDB0000641	5961	C00064	1
L-Histidine	6.4558	2.6906	0.044938	1.3474	HMDB0000177	6274	C00135	1
L-Lysine	20.97	4.3902	3.2985e-05	4.4817	HMDB0000182	5962	C00047	1
L-NG-Monomethylarginine	8.8531	3.1462	0.0012337	2.9088	NA	NA	NA	0
L-Phenylalanine	2.5857	1.3705	0.0002433	3.6139	HMDB0000159	6140	C00079	1
L-Proline	4.8764	2.2858	4.9649e-06	5.3041	HMDB0000162	145742	C00148	1
L-Pyroglutamic acid	22.648	4.5013	9.9225e-06	5.0034	HMDB0000267	7405	C01879	1
L-Threonine	8.1246	3.0223	1.5496e-06	5.8098	HMDB0000167	6288	C00188	1
L-Tryptophan	2.3552	1.2358	0.0025535	2.5929	HMDB0000929	6305	C00078	1
L-Tyrosine	3.7746	1.9163	1.5331e-07	6.8144	HMDB0000158	6057	C00082	1
Lys-Asp	0.22497	-2.1522	0.00019459	3.7109	HMDB0028947	NA		1
Maltopentaose	0.36825	-1.4412	9.3199e-05	4.0306	HMDB0012254	13489094		1
Malvidin 3-O-glucoside cation	0.15054	-2.7318	3.7707e-05	4.4236	NA	NA	NA	0
Maslinic Acid	0.11885	-3.0728	0.0018129	2.7416	HMDB0002392	73659	C16939	1
Methyl 4-hydroxybenzoate	0.13259	-2.915	0.0089811	2.0467	HMDB0032572	7456		1
N,N'-Diacetylchitobiose	0.40038	-1.3206	0.0020505	2.6881	NA	NA	NA	0
N-.alpha.-Acetyl-L-arginine	0.17908	-2.4813	0.00037916	3.4212	NA	NA	NA	0
N-Acetylglucosamine 1-phosphate	2.1375	1.0959	0.00055068	3.2591	NA	NA	NA	0
Nicotinate	0.48207	-1.0527	0.00022194	3.6538	HMDB0001488	938	C00253	1
Oleanolic acid	0.31321	-1.6748	0.028449	1.5459	HMDB0002364	10494	C17148	1
Pantetheine	0.1735	-2.527	6.1736e-07	6.2095	HMDB0003426	479	C00831	1
Pantothenate	5.2676	2.3971	3.5423e-06	5.4507	HMDB0000210	988	C00864	1
Phenylpyruvate	0.22247	-2.1683	0.0049258	2.3075	HMDB0000205	997	C00166	1
Phosphorylcholine	5.187	2.3749	5.9725e-05	4.2238	HMDB0001565	1014	C00588	1
Pimelic acid	2.1283	1.0897	0.0086327	2.0639	HMDB0000857	385	C02656	1
Quercetin 3'-methyl ether	0.21548	-2.2143	0.0055704	2.2541	HMDB0002655	5281654	C10084	1
Quinate	0.244	-2.035	5.0446e-08	7.2972	HMDB0003072	NA	C06746	1
Raffinose	0.36813	-1.4417	2.6485e-07	6.577	HMDB0003213	10542	C00492	1
Riboflavin	0.39023	-1.3576	3.3018e-05	4.4812	HMDB0000244	493570	C00255	1
Sinapic acid	0.42089	-1.2485	0.0085368	2.0687	HMDB0032616	637775	C00482	1
S-Methyl-5'-thioadenosine	0.42091	-1.2484	0.033321	1.4773	HMDB0001173	439176	C00170	1
Stearidonic Acid	0.22738	-2.1368	0.0002839	3.5468	HMDB0006547	5312508	C16300	1
Suberic acid	2.0638	1.0453	0.00070898	3.1494	HMDB0000893	10457	C08278	1
Thioetheramide-PC	0.32107	-1.6391	0.0030195	2.5201	NA	NA	NA	0
Tyramine	3.0259	1.5974	2.1858e-06	5.6604	HMDB0000306	5610	C00483	1
UDP-N-acetylglucosamine	2.7572	1.4632	6.855e-05	4.164	HMDB0000290	445675	C00043	1
Uracil	6.6266	2.7283	1.8494e-06	5.733	HMDB0000300	1174	C00106	1
Xylitol	3.0629	1.6149	0.015308	1.8151	HMDB0002917	6912	C00379	1

## Sheet: Table S3
Table S3. Differential metabolites of flower-stem group in P. cablin.
Query	FC (Flower/Stem)	Log2(FC)	Raw.Pval	_LOG10(p)	HMDB	PubChem	KEGG	Comment
1-(9Z,12Z-octadecadienoyl)-rac-glycerol	2.9556	1.5635	8.3574e-05	4.0779	NA	NA	NA	0
1,2-Benzenedicarboxylic acid	0.48376	-1.0476	0.00090148	3.045	HMDB0002107	1017	C01606	1
1-Methylhistidine	5.6504	2.4984	9.0149e-05	4.045	HMDB0000001	92105	C01152	1
1-Oleoyl-sn-glycero-3-phosphocholine	4.2669	2.0932	0.045603	1.341	HMDB0002815	16081932	C04230	1
1-Palmitoyl-2-linoleoyl-sn-glycero-3-phosphate	3.2741	1.7111	0.00035212	3.4533	HMDB0007860	9547167	C00416	1
2-Amino-2-methyl-1,3-propanediol	5.2356	2.3884	9.6505e-05	4.0155	NA	NA	NA	0
2-Isopropylmalic acid	2.5637	1.3582	9.4334e-05	4.0253	HMDB0000402	5280523	C02504	1
2'-O-methyladenosine	2.2195	1.1503	3.8128e-05	4.4188	HMDB0004326	317398	C04779	1
2-Oxoadipic acid	0.42799	-1.2243	0.00083501	3.0783	HMDB0000225	71	C00322	1
3,4-Dihydroxybenzoate Protocatechuic acid	0.18731	-2.4165	0.00039607	3.4022	NA	NA	NA	0
3-Methylhistidine	10.248	3.3573	0.00037322	3.428	HMDB0000479	64969	C01152	1
3-Methylindole	0.22484	-2.153	0.0020328	2.6919	HMDB0000466	6736	C08313	1
3-Methyl-L-histidine	4.9548	2.3088	5.1222e-05	4.2905	HMDB0000479	64969	C01152	1
4-Acetoxyphenol	0.21901	-2.1909	0.00017384	3.7598	NA	NA	NA	0
4-Nitrophenol	0.36965	-1.4358	0.018179	1.7404	HMDB0001232	980	C00870	1
Adenine	0.37998	-1.396	0.0059237	2.2274	HMDB0000034	190	C00147	1
Adenylsuccinic acid	2.9419	1.5568	0.03286	1.4833	HMDB0000536	440122	C03794	1
all cis-6,9,12-Linolenic acid	0.49602	-1.0115	0.00053009	3.2756	NA	NA	NA	0
Allantoate/Allantoic acid	4.2919	2.1016	0.038361	1.4161	NA	NA	NA	0
alpha-Linolenic acid	10.142	3.3423	0.019797	1.7034	HMDB0001388	5280934	C06427	1
Apigenin	4.1616	2.0571	0.00013888	3.8574	HMDB0002124	5280443	C01477	1
Apiin	2.9511	1.5612	0.00021217	3.6733	HMDB0030843	5840046	C04858	1
Arachidonic Acid peroxide free	0.22869	-2.1285	0.00015631	3.806	NA	NA	NA	0
Benzoic acid	0.42646	-1.2295	0.00043888	3.3577	HMDB0001870	243	C00180	1
beta-Octylglucoside	0.074562	-3.7454	1.8159e-09	8.7409	NA	NA	NA	0
Caffeic Acid	0.35459	-1.4958	5.2361e-05	4.281	HMDB0001964	1549111	C01481	1
cis-Aconitate	0.38536	-1.3757	0.023408	1.6306	HMDB0000072	643757	C00417	1
Coumestrol	0.18947	-2.4	0.018877	1.7241	HMDB0002326	5281707	C10205	1
Cytidine 2',3'-cyclic phosphate	2.1025	1.0721	0.00059873	3.2228	HMDB0011691	53481030		1
Cytidine 5'-monophosphate CMP	2.2265	1.1548	0.034902	1.4571	NA	NA	NA	0
D-galacturonic acid	0.35212	-1.5059	0.0034399	2.4634	HMDB0002545	84740	C08348	1
D-Glucuronate	0.39761	-1.3306	1.096e-06	5.9602	HMDB0000127	444791	C00191	1
DL-3-Hydroxybutyric acid	0.49503	-1.0144	0.012412	1.9061	HMDB0000357	441	C01089	1
DL-Indole-3-lactic acid	2.1049	1.0737	0.0042515	2.3715	NA	NA	NA	0
D-Mannose	0.030351	-5.0421	0.00055492	3.2558	HMDB0000169	18950	C00159	1
D--Melibiose	0.12252	-3.0289	0.008741	2.0584	NA	NA	NA	0
Echinacoside	0.13103	-2.932	1.8537e-07	6.732	NA	NA	NA	0
EDTA	0.3498	-1.5154	2.6844e-06	5.5711	HMDB0015109	6049	C00284	1
Erucamide	0.43181	-1.2115	0.0012542	2.9016	NA	NA	NA	0
Galactonic acid	2.9307	1.5513	2.5778e-06	5.5888	HMDB0000565	128869	C00880	1
His-Pro	5.2665	2.3968	2.1164e-08	7.6744	HMDB0028893	NA		1
Histamine	2.1094	1.0768	0.046682	1.3309	HMDB0000870	774	C00388	1
Homocitrate	4.1562	2.0553	4.2608e-05	4.3705	HMDB0003518	439459	C01251	1
Isocitrate	0.077462	-3.6904	0.044093	1.3556	HMDB0000193	1198	C00311	1
Isoquercitin	0.28355	-1.8183	0.0054041	2.2673	NA	NA	NA	0
L-Arginine	10.634	3.4106	1.8434e-06	5.7344	HMDB0000517	6322	C00062	1
Larixinic Acid	0.14711	-2.765	0.017406	1.7593	HMDB0030776	8369	C11918	1
L-Asparagine	3.3644	1.7503	0.015386	1.8129	HMDB0000168	6267	C00152	1
L-Cysteic acid	0.37677	-1.4082	0.00010065	3.9972	HMDB0002757	25701	C00506	1
L-Glutamine	2.3208	1.2146	1.6123e-06	5.7925	HMDB0000641	5961	C00064	1
L-Lysine	11.895	3.5723	5.9347e-05	4.2266	HMDB0000182	5962	C00047	1
L-NG-Monomethylarginine	11.16	3.4802	0.0025324	2.5965	NA	NA	NA	0
L-Pipecolic acid	0.42204	-1.2445	0.007791	2.1084	HMDB0000716	439227	C00408	1
L-Proline	5.6817	2.5063	1.0949e-06	5.9606	HMDB0000162	145742	C00148	1
L-Pyroglutamic acid	15.855	3.9869	4.9319e-05	4.307	HMDB0000267	7405	C01879	1
L-Threonine	2.2557	1.1735	0.0010719	2.9698	HMDB0000167	6288	C00188	1
L-Tryptophan	2.0516	1.0367	0.013901	1.8569	HMDB0000929	6305	C00078	1
Maltopentaose	0.15058	-2.7314	4.3469e-05	4.3618	HMDB0012254	13489094		1
Maltotriose	0.39128	-1.3537	0.00039614	3.4021	HMDB0001262	439586	C01835	1
Methyl 4-hydroxybenzoate	0.28229	-1.8248	1.9587e-05	4.708	HMDB0032572	7456		1
Nicotinate	0.47791	-1.0652	0.0054113	2.2667	HMDB0001488	938	C00253	1
Oleanolic acid	14.454	3.8534	0.022	1.6576	HMDB0002364	10494	C17148	1
Pantetheine	0.22036	-2.1821	0.0021062	2.6765	HMDB0003426	479	C00831	1
Pantothenate	2.0248	1.0178	0.0015552	2.8082	HMDB0000210	988	C00864	1
Quercetin 3'-methyl ether	0.35324	-1.5013	0.00098337	3.0073	HMDB0002655	5281654	C10084	1
Quinate	0.38491	-1.3774	8.1086e-06	5.0911	HMDB0003072	NA	C06746	1
Raffinose	0.098783	-3.3396	1.2862e-05	4.8907	HMDB0003213	10542	C00492	1
Rhapontigenin	0.27531	-1.8609	4.0448e-06	5.3931	HMDB0031842	10879760		1
S-Adenosylmethionine	2.9057	1.5389	0.010192	1.9918	HMDB0001185	16757548	C00019	1
S-Methyl-5'-thioadenosine	0.33743	-1.5673	0.022092	1.6558	HMDB0001173	439176	C00170	1
Stachyose	0.37967	-1.3972	0.0015579	2.8075	HMDB0003553	439531	C01613	1
Suberic acid	2.8412	1.5065	6.6406e-05	4.1778	HMDB0000893	10457	C08278	1
Succinate	0.42925	-1.2201	0.00045632	3.3407	HMDB0000254	1110	C00042	1
trans-Vaccenic acid	0.46047	-1.1188	9.3489e-05	4.0292	HMDB0003231	5281127	C08367	1
Uracil	2.125	1.0875	0.0016677	2.7779	HMDB0000300	1174	C00106	1
Xanthine	0.34348	-1.5417	0.021521	1.6671	HMDB0000292	1188	C00385	1
Xanthosine	0.38158	-1.39	0.0099913	2.0004	HMDB0000299	64959	C01762	1

## Sheet: Table S4
Table S4. Differential metabolites of leaf-stem group in P. cablin.
Query	FC (Leaf/Stem)	Log2(FC)	Raw.Pval	_LOG10(p)	HMDB	PubChem	KEGG	Comment
1,2-dihexadecanoyl-sn-glycero-3-phosphocholine	5.9701	2.5778	0.0015884	2.7991	HMDB0000564	452110	C00157	1
11-Keto-.beta.-boswellic acid	31.417	4.9735	0.0044894	2.3478	NA	NA	NA	0
3,4-Dihydroxybenzoate Protocatechuic acid	0.39475	-1.341	0.0020052	2.6978	NA	NA	NA	0
3,5-Dimethoxy-4-hydroxycinnamic acid	2.3583	1.2378	2.4292e-05	4.6145	HMDB0032616	637775	C00482	1
3-Methylindole	0.37593	-1.4114	0.013987	1.8543	HMDB0000466	6736	C08313	1
4-acetamidobutanoate	0.22542	-2.1493	1.0879e-05	4.9634	HMDB0003681	18189	C02946	1
4-Pyridoxic acid	12.177	3.6061	0.00013717	3.8627	HMDB0000017	6723	C00847	1
6-Hydroxydopamine	0.45434	-1.1382	0.00015063	3.8221	HMDB0001537	4624		1
6''-O-Malonylglycitin	6.3816	2.6739	3.9446e-09	8.404	NA	NA	NA	0
Abscisic Acid cis,trans	3.1457	1.6534	0.0011768	2.9293	NA	NA	NA	0
Acetyl-DL-Valine	0.23144	-2.1113	0.00088767	3.0517	NA	NA	NA	0
Adenine	0.43484	-1.2014	3.4794e-07	6.4585	HMDB0000034	190	C00147	1
Adenosine	0.061051	-4.0339	0.0020192	2.6948	HMDB0000050	60961	C00212	1
Adenylsuccinic acid	7.8149	2.9662	0.00027297	3.5639	HMDB0000536	440122	C03794	1
Adipic acid	2.6373	1.399	0.0017117	2.7666	HMDB0000448	196	C06104	1
Allantoate/Allantoic acid	0.42036	-1.2503	0.015651	1.8055	NA	NA	NA	0
alpha-ketoglutarate	2.1834	1.1266	0.014426	1.8409	HMDB0000208	51	C00026	1
alpha-Linolenic acid	4.8366	2.274	0.0084515	2.0731	HMDB0001388	5280934	C06427	1
Apigenin	12.391	3.6312	1.4922e-06	5.8262	HMDB0002124	5280443	C01477	1
Apigenin 7-glucoside	8.171	3.0305	1.8562e-07	6.7314	NA	NA	NA	0
Apiin	7.6417	2.9339	6.7488e-09	8.1708	HMDB0030843	5840046	C04858	1
Astragalin	15.024	3.9092	4.4835e-07	6.3484	NA	NA	NA	0
beta-Octylglucoside	0.15563	-2.6838	2.1909e-08	7.6594	NA	NA	NA	0
Caffeic Acid	3.9262	1.9731	0.0019126	2.7184	HMDB0001964	1549111	C01481	1
Choline	0.42999	-1.2176	0.0015431	2.8116	HMDB0000097	305	C00114	1
Cyclic adenosine diphosphate ribose	0.43579	-1.1983	0.00014619	3.8351	NA	NA	NA	0
D-Erythrose 4-phosphate	0.38393	-1.3811	0.018913	1.7232	HMDB0001321	122357	C00279	1
D-galacturonic acid	0.49112	-1.0259	0.039606	1.4022	HMDB0002545	84740	C08348	1
D-Glucono-1,5-lactone	0.37931	-1.3985	2.9417e-05	4.5314	HMDB0000150	7027	C00198	1
Diosmetin	4.328	2.1137	3.8967e-07	6.4093	HMDB0029676	5281612	C10038	1
DL-3-Hydroxybutyric acid	0.39119	-1.3541	0.0068206	2.1662	HMDB0000357	441	C01089	1
D-Mannose	0.22564	-2.1479	0.022306	1.6516	HMDB0000169	18950	C00159	1
D--Melibiose	0.26213	-1.9316	0.033702	1.4723	NA	NA	NA	0
Echinacoside	2.5173	1.3319	0.00063882	3.1946	NA	NA	NA	0
EDTA	0.33865	-1.5621	6.8662e-06	5.1633	HMDB0015109	6049	C00284	1
Folinic acid	3.9351	1.9764	0.0049263	2.3075	HMDB0001562	143	C03479	1
Galactinol	2.6335	1.397	7.0312e-05	4.153	HMDB0005826	439451	C01235	1
Galactonic acid	2.4246	1.2778	0.00028215	3.5495	HMDB0000565	128869	C00880	1
Gamma-Glutamylcysteine	3.4532	1.7879	2.7878e-07	6.5547	HMDB0001049	123938	C00669	1
Geranylgeraniol	2.2062	1.1416	0.0019294	2.7146	NA	NA	NA	0
Glucuronolactone	0.44332	-1.1736	0.00070715	3.1505	HMDB0006355	2724333	C02670	1
Glutathione disulfide	0.3348	-1.5786	0.00075987	3.1193	HMDB0003337	975	C00127	1
Glycerophosphocholine	0.16588	-2.5918	0.011459	1.9408	HMDB0000086	71920	C00670	1
Glycitein	2.6176	1.3882	1.2663e-05	4.8975	HMDB0005781	5317750	C14536	1
His-Pro	2.2254	1.1541	0.0016535	2.7816	HMDB0028893	NA		1
Histamine	3.3495	1.744	0.0027815	2.5557	HMDB0000870	774	C00388	1
Indapamide	0.24477	-2.0305	0.00055446	3.2561	HMDB0014946	3702		1
ketoisocaproic acid	12.815	3.6797	0.0020465	2.689	HMDB0000695	70	C00233	1
Larixinic Acid	0.31059	-1.6869	0.032094	1.4936	HMDB0030776	8369	C11918	1
L-Cysteic acid	2.29	1.1954	0.006143	2.2116	HMDB0002757	25701	C00506	1
L-Glutamine	0.27175	-1.8797	7.559e-05	4.1215	HMDB0000641	5961	C00064	1
L-Isoleucine	0.19009	-2.3952	0.0027243	2.5648	HMDB0000172	6306	C00407	1
L-Malic acid	0.31682	-1.6583	0.037791	1.4226	HMDB0000156	222656	C00149	1
L-Pipecolic acid	0.16599	-2.5908	9.5621e-05	4.0194	HMDB0000716	439227	C00408	1
L-Pyroglutamic acid	0.23257	-2.1042	9.9643e-07	6.0016	HMDB0000267	7405	C01879	1
L-Threonine	0.28123	-1.8302	0.00021266	3.6723	HMDB0000167	6288	C00188	1
L-Tryptophan	0.49278	-1.021	0.014594	1.8358	HMDB0000929	6305	C00078	1
L-Tyrosine	0.3228	-1.6313	0.00014058	3.8521	HMDB0000158	6057	C00082	1
Lys-Asp	2.8197	1.4955	0.0036738	2.4349	HMDB0028947	NA		1
Lys-Trp	2.0224	1.0161	0.00060469	3.2185	HMDB0028962	NA		1
Maltopentaose	0.45779	-1.1272	0.0026989	2.5688	HMDB0012254	13489094		1
Malvidin 3-O-glucoside cation	5.0464	2.3352	0.00026443	3.5777	NA	NA	NA	0
Maslinic Acid	13.172	3.7194	0.001473	2.8318	HMDB0002392	73659	C16939	1
Mesaconic acid	0.4594	-1.1222	0.00099064	3.0041	HMDB0000749	638129	C01732	1
N-.alpha.-Acetyl-L-arginine	2.5855	1.3705	0.0052033	2.2837	NA	NA	NA	0
N-Acetylmannosamine	2.6751	1.4196	0.00085528	3.0679	HMDB0001129	11096158	C00645	1
Nicotinamide adenine dinucleotide NAD	0.41839	-1.2571	0.00047401	3.3242	NA	NA	NA	0
Oleanolic acid	63.094	5.9794	0.002907	2.5366	HMDB0002364	10494	C17148	1
Pantothenate	0.3851	-1.3767	0.0001878	3.7263	HMDB0000210	988	C00864	1
Phenylpyruvate	9.738	3.2836	0.001078	2.9674	HMDB0000205	997	C00166	1
Phosphorylcholine	0.14322	-2.8037	0.010431	1.9817	HMDB0001565	1014	C00588	1
Raffinose	0.32121	-1.6384	0.00016253	3.7891	HMDB0003213	10542	C00492	1
Rhapontigenin	0.46458	-1.106	4.483e-05	4.3484	HMDB0031842	10879760		1
Riboflavin	2.1682	1.1165	0.00028292	3.5483	HMDB0000244	493570	C00255	1
S-Adenosylmethionine	3.2662	1.7076	0.00028991	3.5377	HMDB0001185	16757548	C00019	1
Sinapyl alcohol	0.40411	-1.3072	0.0016375	2.7858	HMDB0013070	5280507	C02325	1
Stearidonic Acid	3.8629	1.9497	0.00034538	3.4617	HMDB0006547	5312508	C16300	1
Thioetheramide-PC	2.5875	1.3716	0.001517	2.819	NA	NA	NA	0
UDP-N-acetylglucosamine	0.32764	-1.6098	0.00011616	3.9349	HMDB0000290	445675	C00043	1
Uracil	0.35525	-1.4931	0.024871	1.6043	HMDB0000300	1174	C00106	1
Uridine 5'-monophosphate UMP	0.44552	-1.1664	0.0060494	2.2183	NA	NA	NA	0
Uridine diphosphate glucoseUDP-D-Glucose	0.39983	-1.3225	0.0030141	2.5208	NA	NA	NA	0
Xanthosine	0.48535	-1.0429	0.031583	1.5005	HMDB0000299	64959	C01762	1

## Sheet: Table S5
Table S5. Differential metabolic pathway overlapped among tissue paired comparisons in P. cablin.
No.	Differential metabolic pathway
1	Alanine, aspartate and glutamate metabolism
2	Aminoacyl-tRNA biosynthesis
3	Glyoxylate and dicarboxylate metabolism
4	Citrate cycle (TCA cycle)
5	Arginine and proline metabolism
6	Galactose metabolism
7	Purine metabolism
8	Histidine metabolism
9	Cysteine and methionine metabolism
10	Taurine and hypotaurine metabolism
11	Indole alkaloid biosynthesis
12	Glycerophospholipid metabolism
13	Valine, leucine and isoleucine biosynthesis
14	Tryptophan metabolism
15	beta-Alanine metabolism
16	Pantothenate and CoA biosynthesis
17	Ascorbate and aldarate metabolism
18	Nitrogen metabolism
19	Pyrimidine metabolism
20	Tyrosine metabolism
21	Zeatin biosynthesis
22	Phenylalanine, tyrosine and tryptophan biosynthesis
23	Glutathione metabolism
24	Amino sugar and nucleotide sugar metabolism
25	Flavonoid biosynthesis
26	Glucosinolate biosynthesis
27	Flavone and flavonol biosynthesis
28	Pyruvate metabolism
29	Glycine, serine and threonine metabolism
